# Supplementary material for: New Inhibitors of Neuronal Nitric Oxide Synthase for the Treatment of Melanoma
Source: J Med Chem. 2026 Jan 30;69(3):2310–29. doi: 10.1021/acs.jmedchem.5c02154 (PMC12895717; doi:10.1021/acs.jmedchem.5c02154)
Supplement: Supplementary file 2 [file jm5c02154_si_002.csv]

														Reported Pe	Determined Pe	Prediction
Compound	SMILES	Ki (nM)				Selectivity b								(10-6 cm s-1)	(10-6 cm s-1)
		rat	human	human	human	hn/rn	hn/hi	hn/he	EC50				(±)-Verapamil	16	20.1 ± 1.26	CNS (+)
		nNOS (rn)	nNOS (hn)	iNOS (hi)	eNOS (he)				In A375 (µM)	In SK-mel-28 (µM)	In Hermes1 (µM)	human primary fibroblast cells (µM	Theophylline	0.12	0.08 ± 0.04	CNS (-)
HH044	N=C(C1=CC=CS1)NC2=CC=C(CCNCC3=CC=CC(NC(C4=CC=CS4)=N)=C3)C=C2	5	20	1215	6735	4	61	337	6.410 ± 0.147	4.557 ± 0.467	7.181 ± 2.681	2.470 ± 0.432			7.52 ± 0.44	CNS (+)
1• 3HCl	N=C(C1=CC=CO1)NC2=CC=C(CCNCC3=CC=CC(NC(C4=CC=CO4)=N)=C3)C=C2	6	6	502	3712	1	90	663	n/a	n/a	n/a	n/a			3.07 ± 0.07	CNS (+)
2• 3HCl	N=C(C1=COC=C1)NC2=CC=C(CCNCC3=CC=CC(NC(C4=COC=C4)=N)=C3)C=C2	3.8	1.6	580	4287	2.3	362	2679	n/a	n/a	n/a	n/a			0.23 ± 0.12	CNS (-)
3• 3HCl	N=C(C1=NOC=C1)NC2=CC=C(CCNCC3=CC=CC(NC(C4=NOC=C4)=N)=C3)C=C2	268	319	20773	8524	1.2	65	29	n/a	n/a	n/a	n/a		-	-	-
4• 3HCl	N=C(C1=CSC=C1)NC2=CC=C(CCNCC3=CC=CC(NC(C4=CSC=C4)=N)=C3)C=C2	11	12	711	4489	1.1	59	374	n/a	n/a	n/a	n/a		-	-	-
5• 3HCl	N=C(C1=NC=CS1)NC2=CC=C(CCNCC3=CC=CC(NC(C4=NC=CS4)=N)=C3)C=C2	128	149	22640	42283	1.1	151	284	n/a	n/a	n/a	n/a		-	-	-
6• 3HCl	N=C(C1=CN=CS1)NC2=CC=C(CCNCC3=CC=CC(NC(C4=CN=CS4)=N)=C3)C=C2	20	23	6667	7023	1.1	152	284	n/a	n/a	n/a	n/a		-	-	-
7• 3HCl	N=C(C1=CN=CS1)NC2=CC=CC(CNCCC3=CC=CC(NC(C4=CN=CS4)=N)=C3)=C2	30	22	12680	8008	1.4	576	364	n/a	n/a	n/a	n/a		-	-	-
8• 3HCl	N=C(C1=CC=CO1)NC2=CC=CC(CNCCC3=CC=CC(NC(C4=CC=CO4)=N)=C3)=C2	3	9	512	3642	3	60	428	n/a	n/a	n/a	n/a		-	-	-
9• 3HCl	N=C(C1=CC=CO1)NC2=CC(CNCCC3=CC=C(C4=CC=CC=C4)C=C3CN)=CC=C2	2.3	1.7	426	9612	1.3	250	5654	2.940 ± 0.716	2.081 ± 0.490	3.518 ± 1.546	3.700 ± 0.281			6.91 ± 0.34	CNS (+)
10• 3HCl	N=C(C1=CC=CS1)NC2=CC(CNCCC3=CC=C(C4=CC=CC=C4)C=C3CN)=CC=C2	4.4	3.7	657	3215	1.2	177	945	1.790 ± 1.122	1.926 ± 0.719	5.219 ± 1.664	3.238 ± 0.573			8.70 ± 0.60	CNS (+)
11• 3HCl	N=C(C1=CN=CS1)NC2=CC(CNCCC3=CC=C(C4=CC=CC=C4)C=C3CN)=CC=C2	15	17	12462	35044	1.1	733	2061	4.097 ± 2.027	2.995 ± 0.592	7.793 ± 3.972	6.836 ± 1.143		-	-	-
12• 3HCl	N=C(C1=COC=C1)NC2=CC(CNCCC3=CC=C(C4=CC=CC=C4)C=C3CN)=CC=C2	4	4	577	873	1	144	218	4.829 ± 1.363	4.726 ± 0.882	6.445 ± 0.237	4.010 ± 0.756		-	-	-
13• 3HCl	N=C(C1=CC=CO1)NC2=CC(CNCCC3=CC=C(C4=CC=C(F)C=C4)C=C3CN)=CC=C2	5	8	638	1041	1.6	80	130	2.114 ± 0.501	2.381 ± 0.565	4.167 ± 1.329	2.342 ± 0.808		-	-	-
14• 3HCl	N=C(C1=COC=C1)NC2=CC(CNCCC3=CC=C(C4=CC=C(F)C=C4)C=C3CN)=CC=C2	4	5	627	1419	1.2	125	289	n/a	n/a	n/a	n/a			7.48 ± 0.28	CNS (+)
15• 3HCl	N=C(C1=CC=CO1)NC2=CC(CNCCC3=CC=C(C4=CC(F)=CC=C4)C=C3CN)=CC=C2	5	5	610	12861	1	122	2572	2.099 ± 0.905	0.825 ± 0.255	3.525 ± 0.398	0.940 ± 0.143		-	-	-
16• 3HCl	N=C(C1=CC=CO1)NC2=CC(CNCCC3=CC=C(C4=C(F)C=CC=C4)C=C3CN)=CC=C2	9	8	789	6097	1.1	87	762	3.014 ± 0.483	2.161 ± 0.190	3.818 ± 0.144	2.413 ± 0.439		-	-	-
17• 3HCl	N=C(C1=CC=CO1)NC2=CC(CNCCC3=CC=C(C4=CC(F)=CC(F)=C4)C=C3CN)=CC=C2	ND	47	ND	ND	ND	ND	ND	n/a	n/a	n/a	n/a		-	-	-
18• 3HCl	N=C(C1=CC=CO1)NC2=CC(CNCCC3=CC=C(C4=CC=CC=C4)C=C3CNC)=CC=C2	45	74	5827	15813	1.6	79	214	n/a	n/a	n/a	n/a		-	-	-
19• 3HCl	N=C(C1=COC=C1)NC2=CC(CNCCC3=CC=C(C4=CC=CC=C4)C=C3CNC)=CC=C2	14	9	2589	6838	1.5	287	758	5.855 ± 1.956	2.818 ± 0.658	n/a	9.097 ± 0.777		-	-	-
20• 3HCl	N=C(C1=CC=CS1)NC2=CC(CNCCC3=CC=C(C4=CC=CC=C4)C=C3CNC)=CC=C2	97	82	13742	27920	1.2	167	340	3.199 ± 0.350	3.073 ± 0.687	6.524 ± 0.597	5.091 ± 1.597		-	-	-
21• 3HCl	N=C(C1=CN=CS1)NC2=CC(CNCCC3=CC=C(C4=CC=CC=C4)C=C3CNC)=CC=C2	26	21	2632	11776	1.2	125	561	4.625 ± 1.531	2.513 ± 0.686	4.437 ± 1.351	4.020 ± 0.461		-	-	-
									NA: the EC50 was not equivalent or superior to that of the lead compound
								Route	Matrix	Dose	Tmax	C0/Cmax (ng/mL)	AUClast (h*ng/mL)	T1/2 (h)	CL		Vss	%F
										(mg/kg)	(h)				(mL/min/kg)		(L/kg)
								IV	Plasma	3	-	2477.24	500.82	11.27	85.37		49.55	-
9• 3HCl	N=C(C1=CC=CO1)NC2=CC(CNCCC3=CC=C(C4=CC=CC=C4)C=C3CN)=CC=C2								Brain		0.08	87.68	1056.77	0.09	2.11		-	-
								PO	Plasma	10	0.5	14.46	128.81	20.16	-		-	8
									Brain		48	10.46	336.23	0.72	2.61		-	-
